# Supplementary material for: Effects of Metformin as Add-On Therapy against Glioblastoma: An Old Medicine for Novel Oncology Therapeutics
Source: Cancers (Basel). 2022 Mar 10;14(6):1412. doi: 10.3390/cancers14061412 (PMC8946812; doi:10.3390/cancers14061412)
Supplement: Supplementary file 1 [file cancers-14-01412-s001.zip]

Archive with 1 entries (1 files):
- cancers-1626669-supplementary.pdf
